# Supplementary material for: NOTCH1-Related Leukoencephalopathy: A Novel Variant and Literature Review
Source: Int J Mol Sci. 2024 Mar 1;25(5):2864. doi: 10.3390/ijms25052864 (PMC10932310; doi:10.3390/ijms25052864)
Supplement: Supplementary file 1 [file ijms-25-02864-s001.zip]

Archive with 1 entries (1 files):
- ijms-2863405-supplementary.pdf
